# Supplementary material for: The Effect of a Nucleation Layer on Morphology and Grain Size in MOCVD-Grown β-Ga2O3 Thin Films on C-Plane Sapphire
Source: Materials (Basel). 2022 Nov 24;15(23):8362. doi: 10.3390/ma15238362 (PMC9739698; doi:10.3390/ma15238362)
Supplement: Supplementary file 1 [file materials-15-08362-s001.zip]

Archive with 1 entries (1 files):
- materials-2043383-supplementary.pdf
